# Supplementary material for: Association between Intra- and Extra-Cellular Water Ratio Imbalance and Natriuretic Peptides in Patients Undergoing Hemodialysis
Source: Nutrients. 2023 Mar 3;15(5):1274. doi: 10.3390/nu15051274 (PMC10005491; doi:10.3390/nu15051274)
Supplement: Supplementary file 1 [file nutrients-15-01274-s001.zip]

Archive with 1 entries (1 files):
- nutrients-2227043-supplementary.pdf
